# Supplementary material for: Development and Characterization of a Hydrogel Containing Curcumin-Loaded Nanoemulsion for Enhanced In Vitro Antibacteria and In Vivo Wound Healing
Source: Molecules. 2023 Sep 4;28(17):6433. doi: 10.3390/molecules28176433 (PMC10490385; doi:10.3390/molecules28176433)
Supplement: Supplementary file 1 [file molecules-28-06433-s001.zip]

Archive with 1 entries (1 files):
- molecules-2576097-supplementary.pdf
